# Supplementary material for: Interaction of yeast Rad51 and Rad52 relieves Rad52-mediated inhibition of de novo telomere addition
Source: PLoS Genet. 2020 Feb 3;16(2):e1008608. doi: 10.1371/journal.pgen.1008608 (PMC7018233; doi:10.1371/journal.pgen.1008608)
Supplement: S2 Data — (XLSX) [file pgen.1008608.s007.xlsx]

## Sheet: Figure 1
						1D: Overall GCR frequencies			1E: Relative GCR frequency SiRTA 9L-44
	1B: SiRTA 9L-44					WT	rad51D		WT	rad51D
	WT	rad51△	rad52△	rad51△rad52△		0.078	0.016807		28.5714	7.5
Replicate 1	34.2857	5.71429	34.2857	28.5714		0.087959	0.038311		25.7143	4.37843
Replicate 2	51.4286	11.4286	32.5	20		0.079033	0.025045		37.1429	2.27684
Replicate 3	34.2857	11.4286	28.5714	37.1429		0.030248	0.066169		25.7143	8.57143
Replicate 4	34.2857		25.7143			0.0296898	0.03724		40	2.85714
						0.03579	0.081518		37.1429	8.57143
						0.033719	0.040791		28.5714	5.71429
	1B: SiRTA 5L-35					0.020297	0.040743		34.2857	11.4286
	WT	rad51△	rad52△	rad51△rad52△		0.0162224	0.029295		31.4286	11.4286
Replicate 1	28.125	12.5	25.7143	28.5714		0.057025	0.04104		34.2857	8.57143
Replicate 2	46.875	16.6667	31.4286	31.4286		0.042615	0.032504		51.4286	5.71429
Replicate 3	34.2857	18.75	34.2857	31.4286		0.079033	0.018939		34.2857	14.2857
Replicate 4		10.5263				0.078	0.066522		23.6364	8.57143
						0.02998	0.103349		34.2857	5.55556
						0.031415	0.058402		37.1429	17.1429
	9L-44 Overall GCR frequency					0.058513			22.8571
	WT	rad51△	rad52△	rad51△rad52△		0.024329			31.4286
Replicate 1	0.0570246	0.040791	0.110939	0.0428628		0.024402			34.2857
Replicate 2	0.0426155	0.0407431	0.0494004	0.0461629		0.047916			42.8571
Replicate 3	0.0790329	0.0292946	0.119405	0.0871711		0.046761			31.4286
Replicate 4	0.0598574		0.113281			0.078581			28.5714
	5L-35 Overall GCR frequency
	WT	rad51△	rad52△	rad51△rad52△
Replicate 1	0.017558	0.0190632	0.0299018	0.0143762
Replicate 2	0.00773932	0.0104022	0.0463912	0.0180556
Replicate 3	0.0103878	0.00566772	0.0442301	0.0177012
Replicate 4		0.0114206

## Sheet: Figure 2
	2A: Cen-prox 9L-44
	WT	rad51△	rad52△	rad51△rad52△
Replicate 1	2.85714	54.2857	2.85714	2.85714
Replicate 2	8.57143	48.5714	5	0
Replicate 3	0	54.2857	11.4286	0
Replicate 4	2.85714		0
	2A: Overall GCR frequency 9L-44
	WT	rad51△	rad52△	rad51△rad52△
Replicate 1	0.0570246	0.040791	0.110939	0.0428628
Replicate 2	0.0426155	0.0407431	0.0494004	0.0461629
Replicate 3	0.0790329	0.0292946	0.119405	0.0871711
Replicate 4	0.0598574		0.113281
	2A: Cen-prox 5L-35
	WT	rad51△	rad52△	rad51△rad52△
Replicate 1	12.5	29.1667	2.85714	2.85714
Replicate 2	3.125	12.5	2.85714	8.57143
Replicate 3	11.4286	25	5.71429	0
Replicate 4		10.5263
	2A: Overall GCR frequency 5L-35
	WT	rad51△	rad52△	rad51△rad52△
Replicate 1	0.017558	0.0190632	0.0299018	0.0143762
Replicate 2	0.00773932	0.0104022	0.0463912	0.0180556
Replicate 3	0.0103878	0.00566772	0.0442301	0.0177012
Replicate 4		0.0114206
	2B: Cen-Prox 9L-44
	WT	rad51△	SiRTA △	rad51△ SiRTA △
Replicate 1	0	60	0	37.1429
Replicate 2	11.4286	42.8571	0	42.8571
Replicate 3	0	40	0	17.6471
	2B: Overall GCR Frequency 9L-44
	WT	rad51△	SiRTA △	rad51△ SiRTA △
Replicate 1	0.078	0.0410395	0.0257519	0.018191
Replicate 2	0.0299804	0.0325038	0.0725463	0.020873
Replicate 3	0.0314149	0.0189395	0.0416496	0.0211486

## Sheet: Figure 3
3B: 9L-44								3C: Cen-prox 9L-44
Strain	Region	Replicate 1	Replicate 2	Replicate 3				WT	rad51△	pol32△	rad51△pol32△
WT	CEN	0	2.85714	11.4286			Replicate 1	16.129	58.6207	6.25	3.125
WT	SiRTA	23.6364	37.1429	34.2857			Replicate 2	9.375	56.25	0	6.45161
WT	TEL	76.3636	60	54.2857			Replicate 3	16.129	50	3.22581	3.57143
rad51△	CEN	60	42.8571	40				3D: 9L-44
rad51△	SiRTA	8.57143	5.71429	14.2857			Strain	REGION	Replicate 1	Replicate 2	Replicate 3
rad51△	TEL	31.4286	51.4286	45.7143			WT	CEN	0.00543532	0.00230918	0.00391936
							WT	SiRTA	0.00869652	0.00615781	0.00862258
rad51△rad52△	CEN	2.85714	0	0			WT	TEL	0.0195672	0.0161643	0.0117581
rad51△rad52△	SiRTA	28.5714	20	37.1429
rad51△rad52△	TEL	68.5714	80	62.8571			rad51△	CEN	0.0224738	0.0198229	0.0217188
							rad51△	SiRTA	0.00528794	0.0044051	0.00407228
rad51△rad59△	CEN	17.1429	0	2.85714			rad51△	TEL	0.0105759	0.0110127	0.0176465
rad51△rad59△	SiRTA	11.4286	8.57143	11.4286
rad51△rad59△	TEL	71.4286	91.4286	85.7143			pol32△	CEN	0.00156938	0	0.000647097
							pol32△	SiRTA	0.0133397	0.0100462	0.0103535
rad51△rad54△	CEN	54.2857	42.8571	48.5714			pol32△	TEL	0.0102009	0.00687375	0.00905935
rad51△rad54△	SiRTA	11.4286	8.57143	8.57143
rad51△rad54△	TEL	34.2857	48.5714	42.8571			pol32△rad51△	CEN	0.00010125	0.000150968	7.05714e-05
							pol32△rad51△	SiRTA	0.00151875	0.00120774	0.00119971
3B: Overall GCR frequency 9L-44							pol32△rad51△	TEL	0.00162	0.00098129	0.000705714
	WT	rad51△	rad51△rad52△	rad51△rad59△	rad51△rad54△
Replicate 1	0.078	0.040791	0.0428628	0.038354	0.0106321		3C and D: Overall GCR frequency
Replicate 2	0.0299804	0.0407431	0.0461629	0.0361809	0.0120543			WT	rad51△	pol32△	rad51△pol32△
Replicate 3	0.0314149	0.0292946	0.0871711	0.0640329	0.0274735		Replicate 1	0.033	0.038	0.00081	0.00027
							Replicate 2	0.023	0.035	0.00047	0.00026
							Replicate 3	0.024	0.043	0.00059	0.00019

## Sheet: Figure 4
	4A: SiRTA 9L-44
	WT	rad51△	rad51-K191A	rad51-K191R
Replicate 1	22.8571	7.5	30.5556	37.931
Replicate 2	31.4286	11.4286	25.7143	28.5714
Replicate 3	34.2857	9.09091	28.5714	26.4706
	4B: Cen-prox 9L-44
	WT	rad51△	rad51-K191A	rad51-K191R
Replicate 1	5.71429	52.5	11.1111	0
Replicate 2	8.57143	42.8571	17.1429	8.57143
Replicate 3	2.85714	72.7273	8.57143	14.7059
			÷
	4A and B: Overall GCR frequency
	WT	rad51△	rad51-K191A	rad51-K191R
Replicate 1	0.0585133	0.0168065	0.0175413	0.0248016
Replicate 2	0.0243295	0.0383113	0.0158259	0.0176438
Replicate 3	0.0244019	0.0250452	0.0243065	0.0253004
	4C: SiRTA 9L-44
	WT	rad51-Y388H	rad51-G393D	rad51-L99P
Replicate 1	25.7143	14.2857	11.4286	43.75
Replicate 2	40	14.2857	22.8571	28.5714
Replicate 3	37.1429	13.3333	8.57143	37.1429
	4D: Cen-prox 9L-44
	WT	rad51-Y388H	rad51-G393D	rad51-L99P
Replicate 1	0	34.2857	62.8571	3.125
Replicate 2	2.85714	22.8571	37.1429	3.57143
Replicate 3	5.71429	23.3333	60	8.57143
	4C and D: Overall GCR frequency
	WT	rad51-Y388H	rad51-G393D	rad51-L99P
Replicate 1	0.0302478	0.0189804	0.0499992	0.0303266
Replicate 2	0.0296898	0.0175945	0.0483374	0.0126742
Replicate 3	0.0357899	0.0258825	0.0483708	0.0198912
	4E: SiRTA 9L-44
	WT	rad51△	rad52△409-12	rad51△rad52△409-12
Replicate 1	42.8571	8.57143	11.4286	12.1212
Replicate 2	31.4286	5.55556	22.8571	17.1429
Replicate 3	28.5714	17.1429	14.7059	5.71429
	4F: Cen-prox 9L-44
	WT	rad51△	rad52△409-12	rad51△rad52△409-12
Replicate 1	17.1429	80	22.8571	45.4545
Replicate 2	14.2857	77.7778	20	40
Replicate 3	8.57143	51.4286	29.4118	77.1429
	4E and F: Overall GCR frequency
	WT	rad51△	rad52△409-12	rad51△rad52△409-12
Replicate 1	0.0479156	0.066522	0.0255899	0.0576082
Replicate 2	0.0467612	0.103349	0.0261111	0.0867333
Replicate 3	0.0785811	0.0584023	0.0222296	0.0556014

## Sheet: Figure 5
5A and B: Adaptation (cells/colony)								5C: SiRTA 9L-44
WT	rad51Δ	rad51Δrad52Δ	tid1Δ	yku70Δ				WT	tid1△	ku80△
12	7	12	19	15			Replicate 1	22.8571	34.2857	34.2857
16	10	8	22	36			Replicate 2	25.7143	17.1429	37.1429
21	16	17	13	14			Replicate 3	28.5714	22.8571
17	8	14	16	10			Replicate 4		24.1379
22	14	14	9	7
27	3	14	21	10
8	5	32	12	19				5D: SiRTA 9L-44
29	13	10	13	5				WT	tid1△	ku80△
22	10	26	8	8			Replicate 1	0.020105	0.00423395	0.0106667
7	16	7	26	19			Replicate 2	0.00591555	0.00301912	0.0110478
16	10	18	10	15			Replicate 3	0.0154762	0.00446439
8	6	16	14	21			Replicate 4		0.00256098
30	6	7	6	5
8	12	18	6	4
14	8	11	20	8				5C and D: Overall GCR Frequency
39	9	13	4	6				WT	tid1△	ku80△
24	20	12	16	8			Replicate 1	0.020105	0.012349	0.0311111
8	6	26	7	5			Replicate 2	0.00591555	0.0176115	0.0297442
21	12	15	15	12			Replicate 3	0.0154762	0.0195317
21	27	17	15	6			Replicate 4		0.0106098
7	8	6	2	7
30	8	6	6	27
20	3	13	8	8
31	3	26	7	7
15	3	16	9	32
22	25	19	20	9
8	11	14	18	4
20	3	21	27	21
8	11	10	4	5
24	5	28	6	25
43	22	14	4	5
42	12	6	6	20
8	8	25	8	24
21	3	11	11	4
20	7	6	7	15
15	5	8	20	20
20	4	10	6	2
18	8	6	21	17
34	11	22	4	17
40	15	25	7	30
26	30	11	19	14
31	35	25	9	36
24	2	23	4	3
3	42	27	8	18
10	8	8	6	23
17	18	9	7	19
5	3	12	16	15
16	3	6	8	13
18	9	27	9	7
7	4	8	15	10
13	9	13	18	3
34	7	10	7	8
25	9			20
10	6			10
10	6
39	12
21	20
20	5
34	25
7	8
32	15
17	15
8
31
Colors represent cells analyzed in independent experiments
Average colony sizes of these experiments are presented in Figure 5A

## Sheet: Figure 6
6A: Cdc13 ChIP
Strain	Time in galactose	Replicate 1	Replicate 2	Replicate 3	Replicate 4
WT	0 hrs	19.539	13.0961	20.0371	14.2657
WT	4 hrs	43.6364	44.3054	59.5074	51.8837
WT	8 hrs	118.445	125.963	143.363	140.909
rad51△	0 hrs	10.0053	15.8472
rad51△	4 hrs	20.6197	19.809
rad51△	8 hrs	34.0088	42.7286
rad52△	0 hrs	14.6923	15.4337
rad52△	4 hrs	33.7074	40.6989
rad52△	8 hrs	97.0858	96.7262
rad51△rad52△	0 hrs	23.7832	22.4832
rad51△rad52△	4 hrs	47.5426	68.3486
rad51△rad52△	8 hrs	129.412	134.545
6C: SiRTA 5L-35 2xUAS
	2X UAS GBD	2X UAS GBD-CDC13	rad51△ 2X UAS GBD	rad51△ 2X UAS GBD-CDC13
Replicate 1	5.71429	25.7143	6.45161	20
Replicate 2	0	20.5128	0	11.7647
Replicate 3	2.85714	20	0	22.2222
Replicate 4	0		5.71429
6D: SiRTA 5L-35 2xUAS
	2X UAS GBD	2X UAS GBD-CDC13	rad51△ 2X UAS GBD	rad51△ 2X UAS GBD-CDC13
Replicate 1	0.000170089	0.000434814	0.000173538	0.000473133
Replicate 2	0	0.000512286	0	0.000294371
Replicate 3	0.00019499	0.00030457	0	0.000556219
Replicate 4	0		0.000170798
Figure 6C and D: Overall GCR frequency
	2X UAS GBD	2X UAS GBD-CDC13	rad51△ 2X UAS GBD	rad51△ 2X UAS GBD-CDC13
Replicate 1	0.00297656	0.00169094	0.00268985	0.00236566
Replicate 2	0.00554944	0.00249739	0.00229248	0.00250215
Replicate 3	0.00462861	0.00152285	0.00398454	0.00250299
Replicate 4	0.00475439		0.00298896

## Sheet: Figure 7
	7A: SiRTA 9L-44
	WT	rad51△	rfa1-44	rad51△rfa1-44
Replicate 1	28.5714	8.57143	22.8571	31.4286
Replicate 2	25.7143	2.85714	42.8571	34.2857
Replicate 3	37.1429	8.57143	28.5714	28.5714
	7A: SiRTA 5L-35
	WT	rad51△	rfa1-44	rad51△rfa1-44
Replicate 1	37.5	11.4286	34.2857	40
Replicate 2	31.3725	11.4286	55.8824	28.5714
Replicate 3	38.8889	7.14286	22.8571	42.8571
	7B: Cen-prox 9L-44
	WT	rad51△	rfa1-44	rad51△rfa1-44
Replicate 1	0	74.2857	22.8571	8.57143
Replicate 2	8.57143	65.7143	14.2857	5.71429
Replicate 3	0	74.2857	8.57143	20
	7C: 9L-44
Strain	Region	Replicate 1	Replicate 2	Replicate 3
WT	CEN	0	0.00753937	0
WT	SiRTA	0.0222857	0.0226181	0.0293551
WT	TEL	0.0557143	0.0578018	0.0496778
rad51△	CEN	0.0491544	0.0244718	0.0605562
rad51△	SiRTA	0.00567166	0.00106399	0.00698726
rad51△	TEL	0.0113433	0.0117039	0.0139745
rfa1-44	CEN	0.0720229	0.0388383	0.0110652
rfa1-44	SiRTA	0.0720229	0.116515	0.110652
rfa1-44	TEL	0.171054	0.116515	0.265564
rad51△rfa1-44	CEN	0.00971982	0.00595425	0.0231415
rad51△rfa1-44	SiRTA	0.0356393	0.0357255	0.0330593
rad51△rfa1-44	TEL	0.0680387	0.0625197	0.0595068
	7D: 5L-35
Strain	Region	Replicate 1	Replicate 2	Replicate 3
WT	CEN	0.00108059	0.00227178	0.00236575
WT	SiRTA	0.00432234	0.00454355	0.0110402
WT	TEL	0.00612332	0.00766724	0.0149831
rad51△	CEN	0.000400244	0.00242338	0.00129539
rad51△	SiRTA	0.00160098	0.00242338	0.000370111
rad51△	TEL	0.0120073	0.0163578	0.00351605
rfa1-44	CEN	0.00865057	0.00155882	0.0154667
rfa1-44	SiRTA	0.0148295	0.0296176	0.0176762
rfa1-44	TEL	0.0197727	0.0218235	0.0441905
rad51△rfa1-44	CEN	0.00229504	0.00586188	0.00222094
rad51△rfa1-45	SiRTA	0.0053551	0.00586188	0.00666283
rad51△rfa1-46	TEL	0.00573761	0.00879282	0.00666283
	Overall GCR Frequency 9L-44
	WT	rad51△	rfa1-44	rad51△rfa1-44
Replicate 1	0.078	0.0661694	0.3151	0.113398
Replicate 2	0.0879593	0.0372396	0.271868	0.104199
Replicate 3	0.0790329	0.081518	0.387281	0.115708
	Overall GCR Frequency 5L-35
	WT	rad51△	rfa1-44	rad51△rfa1-44
Replicate 1	0.0115262	0.0140086	0.0432528	0.0133878
Replicate 2	0.0144826	0.0212046	0.053	0.0205166
Replicate 3	0.028389	0.00518155	0.0773333	0.0155466

## Sheet: S1 Fig
		S1A: 9L-44
		Replicate 1	Replicate 2	Replicate 3	Replicate 4
WT	CEN	2.85714	8.57143	0	2.85714
WT	SiRTA	34.2857	51.4286	34.2857	34.2857
WT	TEL	62.8571	40	65.7143	62.8571
rad51△	CEN	54.2857	48.5714	54.2857
rad51△	SiRTA	5.71429	11.4286	11.4286
rad51△	TEL	40	40	34.2857
rad52△	CEN	2.85714	5	11.4286	0
rad52△	SiRTA	34.2857	32.5	28.5714	25.7143
rad52△	TEL	60	55	60	74.2857
rad51△rad52△	CEN	2.85714	0	0
rad51△rad52△	SiRTA	28.5714	20	37.1429
rad51△rad52△	TEL	68.5714	80	62.8571
		S1A: 5L-35
		Replicate 1	Replicate 2	Replicate 3	Replicate 4
WT	CEN	12.5	3.125	11.4286
WT	SiRTA	28.125	46.875	34.2857
WT	TEL	59.375	50	54.2857
rad51△	CEN	29.1667	12.5	25	10.5263
rad51△	SiRTA	12.5	16.6667	18.75	10.5263
rad51△	TEL	58.3333	70.8333	56.25	78.9474
rad52△	CEN	2.85714	2.85714	5.71429
rad52△	SiRTA	25.7143	31.4286	34.2857
rad52△	TEL	71.4286	65.7143	60
rad51△rad52△	CEN	2.85714	8.57143	0
rad51△rad52△	SiRTA	28.5714	31.4286	31.4286
rad51△rad52△	TEL	54.2857	57.1429	62.8571
		S1B: 9L-44
WT	CEN	0.00162927	0.00753937	0.00365276	0.00171021
WT	SiRTA	0.0195513	0.0219165	0.027097	0.0205225
WT	TEL	0.035844	0.0603149	0.0496778	0.0376247
rad51△	CEN	0.0221437	0.0197895	0.0159028
rad51△	SiRTA	0.00233091	0.00465635	0.00334796
rad51△	TEL	0.0163164	0.0162972	0.0100439
rad52△	CEN	0.00316968	0.00247002	0.0136463	0
rad52△	SiRTA	0.0380362	0.0160551	0.0341158	0.0291295
rad52△	TEL	0.0665634	0.0308753	0.0716433	0.0841519
rad51△rad52△	CEN	0.00122465	0	0
rad51△rad52△	SiRTA	0.0122465	0.00923258	0.0323778
rad51△rad52△	TEL	0.0293916	0.0369303	0.0547932
		S1B: 5L-35
WT	CEN	0.00219476	0.000241854	0.00118718
WT	SiRTA	0.0049382	0.00362781	0.00356155
WT	TEL	0.0104251	0.00386966	0.00563912
rad51△	CEN	0.00556009	0.00130027	0.00141693	0.00120216
rad51△	SiRTA	0.0023829	0.0017337	0.0010627	0.00120216
rad51△	TEL	0.0111202	0.00736822	0.00318809	0.00901623
rad52△	CEN	0.000854337	0.00132546	0.00252744
rad52△	SiRTA	0.00768904	0.0145801	0.0151646
rad52△	TEL	0.0213584	0.0304856	0.0265381
rad51△rad52△	CEN	0.000410749	0.00154762	0
rad51△rad52△	SiRTA	0.00616124	0.00619048	0.00657471
rad51△rad52△	TEL	0.00780423	0.0103175	0.0111264
	SiRTA 9L-44 Overall GCR frequency
	WT	rad51△	rad52△	rad51△rad52△
Replicate 1	0.0570246	0.040791	0.110939	0.0428628
Replicate 2	0.0426155	0.0407431	0.0494004	0.0461629
Replicate 3	0.0790329	0.0292946	0.119405	0.0871711
Replicate 4	0.0598574		0.113281
	SiRTA 5L-35 Overall GCR frequency
	WT	rad51△	rad52△	rad51△rad52△
Replicate 1	0.017558	0.0190632	0.0299018	0.0143762
Replicate 2	0.00773932	0.0104022	0.0463912	0.0180556
Replicate 3	0.0103878	0.00566772	0.0442301	0.0177012
Replicate 4		0.0114206

## Sheet: S2 Fig
	S2A: 9L-44
	WT	rad54△	rad55△	rad57△	rad59△
Replicate 1	31.4286	28.5714	42.8571	45.7143	28.5714
Replicate 2	34.2857	22.8571	51.4286	34.2857	26.4706
Replicate 3	45.7143	22.8571	42.8571	48.5714	28.5714
	S2A: 5L-35
	WT	rad54△	rad55△	rad57△	rad59△
Replicate 1	31.4286	48.4848	37.037	19.0476	40
Replicate 2	22.8571	29.4118	17.6471	42.8571	25.7143
Replicate 3	34.2857	34.2857	34.2857	20	22.8571
Replicate 4	28.5714				31.4286
	S2B: Cen-prox 9L-44
	WT	rad54△	rad55△	rad57△	rad59△
Replicate 1	5.71429	5.71429	11.4286	11.4286	2.85714
Replicate 2	11.4286	17.1429	11.4286	14.2857	2.94118
Replicate 3	0	14.2857	17.1429	14.2857	0
	S2B: Cen-prox 5L-35
	WT	rad54△	rad55△	rad57△	rad59△
Replicate 1	5.71429	9.09091	11.1111	23.8095	17.1429
Replicate 2	14.2857	20.5882	17.6471	20	8.57143
Replicate 3	11.4286	17.1429	17.1429	28.5714	2.85714
Replicate 4	8.57143				2.85714
	9L-44 Overall GCR frequency
	WT	rad54△	rad55△	rad57△	rad59△
Replicate 1	0.0170342	0.0178919	0.029817	0.0254089	0.0651002
Replicate 2	0.0133333	0.0161002	0.0212478	0.0426559	0.0757904
Replicate 3	0.0134763	0.0190131	0.0258602	0.0301109	0.060027
	5L-35 Overall GCR frequency
	WT	rad54△	rad55△	rad57△	rad59△
Replicate 1	0.0170342	0.00847824	0.0112967	0.00551646	0.0168201
Replicate 2	0.0101029	0.00707826	0.0124436	0.0183147	0.0240812
Replicate 3	0.0133333	0.00819721	0.00758876	0.00612384	0.0212627
Replciate 4	0.0277691				0.02453
